# Supplementary material for: Magnaporthe oryzae fimbrin organizes actin networks in the hyphal tip during polar growth and pathogenesis
Source: PLoS Pathog. 2020 Mar 16;16(3):e1008437. doi: 10.1371/journal.ppat.1008437 (PMC7098657; doi:10.1371/journal.ppat.1008437)
Supplement: S1 Data — (XLS) [file ppat.1008437.s026.xls]

## Sheet: Fig 1
S1 data. The numerical data and statistical analysis that were used to generate graphs in the manuscript.
Quantification of the lesion area of the rice leaves
			Abraded leaves					Abraded leaves
			WT	Mutant	Com			WT	Mutant	Com
			0.91	0.12	0.81			0.48	0	0.42
			0.83	0.07	0.79			0.55	0	0.42
			0.82	0.16	0.89			0.42	0	0.51
			0.91	0.1	0.84			0.45	0	0.45
			0.86	0.19	0.82			0.46	0	0.33
			0.89	0.08	0.89			0.52	0	0.36
			0.81	0.03	0.83			0.51	0	0.46
			0.86	0.1	0.99			0.34	0	0.42
			0.79	0.08	0.78			0.54	0	0.38
			0.91	0.07	0.68			0.33	0	0.36
			0.84	0.12	0.98			0.46	0	0.41
			0.93	0.04	0.69			0.45	0	0.42
			0.82	0.09	0.54			0.52	0	0.33
			0.82	0.08	0.86			0.36	0	0.38
			0.81	0.01	0.93			0.49	0	0.36
			0.93	0.2	0.88			0.54	0	0.48
			0.94	0.01	0.75			0.56	0	0.51
			0.8	0.01	0.96			0.48	0	0.32
			0.79	0.07	0.66			0.55	0	0.56
			0.91	0.16	0.78			0.48	0	0.41
		Mean	0.859	0.0895	0.8175			0.4745	0	0.4145
		Std deviation	0.0521031	0.0565197	0.114977			0.068708	0	0.0655724

## Sheet: Fig 3
		Growth rate					Actin at Spk				Area of actin Spk							Actin filaments width							Actin filaments density
		WT	Mutant	Com		WT	Mutant	Com			WT	Mutant	Com					WT	Mutant	Com					WT	Mutant	Com
		0.98	0.27	0.76		1	0.35	1			1.32	0.42	1.36					0.42	0.21	0.41					6	5	6
		0.85	0.25	0.78		1	0.28	1			1.45	0.34	1.36					0.39	0.25	0.38					5	5	5
		0.76	0.28	0.79		1	0.33	1			1.56	0.43	1.26					0.41	0.32	0.41					7	5	7
		0.79	0.26	0.77		1	0.34	1			1.11	0.44	1.12					0.38	0.14	0.51					6	5	7
		0.77	0.31	0.78		1	0.26	1			1.23	0.32	1.38					0.52	0.28	0.43					7	5	5
		0.82	0.29	0.79		1	0.28	1			1.25	0.52	1.34					0.54	0.37	0.39					5	5	5
		0.83	0.18	0.81		1	0.21	1			1.35	0.58	1.37					0.42	0.21	0.52					5	3	6
		0.76	0.24	0.81		1	0.36	1			1.12	0.45	1.38					0.39	0.31	0.35					7	5	5
		0.81	0.25	0.77		1	0.28	1			1.38	0.48	1.24					0.4	0.25	0.38					4	5	5
		0.71	0.23	0.88		1	0.32	1			1.34	0.46	1.22					0.35	0.23	0.32					7	5	7
		0.77	0.29	0.77		1	0.31	1			1.36	0.47	1.28					0.42	0.31	0.33					5	5	4
		0.78	0.23	0.78		1	0.3	1			1.38	0.39	1.19					0.32	0.19	0.43					7	5	7
		0.79	0.32	0.79		1	0.25	1			1.37	0.52	1.28					0.33	0.26	0.4					6	4	6
		0.75	0.16	0.76		1	0.36	1			1.36	0.53	1.25					0.43	0.22	0.43					7	4	7
		0.89	0.32	0.81		1	0.38	1			1.28	0.46	1.35					0.46	0.17	0.41					6	5	7
		0.76	0.11	0.79		1	0.27	1			1.26	0.52	1.18					0.49	0.23	0.42					6	5	6
		0.81	0.25	0.75		1	0.36	1			1.28	0.39	1.32					0.47	0.28	0.46					7	5	7
		0.71	0.24	0.89		1	0.27	1			1.25	0.41	1.1					0.38	0.16	0.42					7	6	6
		0.71	0.31	0.78		1	0.29	1			1.38	0.52	1.25					0.43	0.18	0.45					6	5	7
		0.78	0.28	0.88		1	0.28	1			1.31	0.53	1.42					0.41	0.17	0.39					5	6	5
	mean	0.7915	0.2535	0.797	mean	1	0.304	1		mean	1.317	0.459	1.2825				mean	0.418	0.237	0.412				mean	6.05	4.9	6
	Std deviation	0.0638481	0.0542193	0.0406655	Std deviation	0	0.0447684	0		Std deviation	0.102859	0.0682025	0.0900219				Std deviation	0.0571793	0.0613103	0.0504297				Std deviation	0.944513	0.640723	0.973329

## Sheet: Fig 10
	Intensity of GFP/mCherry							Intensity of GFP/mCherry
		WT	HiGS/GFP					WT	HiGS/MoFim1-GFP
		1.16	0.42					0.99	2.13
		1.21	0.35					1.24	2.32
		1.23	0.39					0.93	1.98
		0.98	0.42					1.16	1.68
		1.24	0.39					0.98	2.21
		0.93	0.45					0.93	2.03
		0.99	0.42					0.99	2.25
		1.01	0.36					1.21	2.24
		1.12	0.38					1.12	1.95
		1.25	0.39					1.25	1.86
		0.89	0.38					1.01	1.95
		1.26	0.32					1.16	1.84
		1.22	0.39					1.23	1.87
		1.16	0.42					0.89	1.92
	mean	1.11786	0.391429				mean	1.07786	2.01643
	Std deviation	0.13063	0.0337085				Std deviation	0.130217	0.187477

## Sheet: S2 Fig
		Hyphal growth rate on CM agar medium
			WT			mean	Std deviation
		day 1	0.22	0.23	0.22	0.223333	0.0057735
		2	0.58	0.68	0.65	0.636667	0.051316
		3	0.99	1.25	1.18	1.14	0.134536
		4	2.42	2.31	2.19	2.30667	0.115036
		5	2.54	2.49	2.53	2.52	0.0264575
		6	2.68	2.65	2.71	2.68	0.03
		7	3.31	3.28	3.41	3.33333	0.0680686
			mutant
		day 1	0.22	0.24	0.24	0.233333	0.011547
		2	0.36	0.48	0.49	0.443333	0.0723418
		3	0.76	0.68	0.71	0.716667	0.0404145
		4	0.98	0.87	0.91	0.92	0.0556776
		5	1.01	0.99	0.98	0.993333	0.0152753
		6	1.03	1.06	1.06	1.05	0.0173205
		7	1.08	1.12	1.14	1.11333	0.0305505
			Com
		day 1	0.21	0.23	0.22	0.22	0.01
		2	0.56	0.65	0.68	0.63	0.06245
		3	1.16	1.24	1.28	1.22667	0.061101
		4	2.01	2.15	2.13	2.09667	0.0757188
		5	2.43	2.38	2.29	2.36667	0.070946
		6	2.69	2.59	2.58	2.62	0.0608276
		7	3.42	3.35	3.36	3.37667	0.0378594

## Sheet: S8 Fig
		Quantification of the lesion area of the rice leaves											mean	Std deviation
		1	0.86	0.88	0.99	1.02	0.86	0.78	0.76	1.02	0.88	0.94	0.899	0.0921894
		2	0.09	0.105	0.055	0.065	0.11	0.08	0.095	0.09	0.045	0.09	0.0825	0.0212459
		3	1.03	0.76	0.75	0.84	0.87	0.88	0.79	0.84	0.88	0.89	0.853	0.0802842
		4	0.86	1	0.78	0.79	0.68	1.03	0.79	0.95	0.86	0.84	0.858	0.1083
		5	0.08	0.09	0.085	0.09	0.085	0.055	0.11	0.105	0.105	0.09	0.0895	0.0157145
		6	0.075	0.065	0.11	0.105	0.075	0.095	0.085	0.08	0.07	0.065	0.0825	0.0160295
		7	0.075	0.105	0.1	0.08	0.09	0.11	0.095	0.105	0.085	0.09	0.0935	0.011559
		8	0.09	0.08	0.09	0.085	0.1	0.095	0.12	0.07	0.145	0.1	0.0975	0.0213763
		9	0.11	0.125	0.05	0.06	0.075	0.095	0.09	0.105	0.055	0.075	0.084	0.025144
		10	0.1	0.075	0.09	0.095	0.07	0.09	0.085	0.09	0.08	0.09	0.0865	0.00914391

## Sheet: S9 Fig
			Analysis of protein secretion
								mean	Std deviation
			WT	2.48	2.52	2.46		2.48667	0.0305505
			Mutant	0.96	1.04	0.99		0.996667	0.0404145
